# Supplementary material for: Establishment and Characterization of a Primary Fibroblast Cell Culture from the Amazonian Manatee (Trichechus inunguis)
Source: Animals (Basel). 2024 Feb 22;14(5):686. doi: 10.3390/ani14050686 (PMC10931340; doi:10.3390/ani14050686)
Supplement: Supplementary file 1 [file animals-14-00686-s001.zip]

Archive with 1 entries (1 files):
- animals-2788774-supplementary.pdf
